# Supplementary material for: Nationwide surveillance of carbapenem-resistant Gram-negative pathogens in the Lebanese environment
Source: Appl Environ Microbiol. 2025 Jun 10;91(7):e01932-24. doi: 10.1128/aem.01932-24 (PMC12285220; doi:10.1128/aem.01932-24)
Supplement: Data Set S1 — Accession numbers. [file aem.01932-24-s0001.xlsx]

## Sheet: Sheet1
Accession	Sample Name	BioProject
SAMN44683806	ECOL_202302_194	PRJNA613441
SAMN44683807	ECOL_202303_195	PRJNA613441
SAMN44683808	ECOL_202303_196	PRJNA613441
SAMN44683809	ECOL_202304_197	PRJNA613441
SAMN44683810	ECOL_202304_198	PRJNA613441
SAMN44683811	ECOL_202305_199	PRJNA613441
SAMN44683812	ECOL_202305_200	PRJNA613441
SAMN44683813	ECOL_202305_201	PRJNA613441
SAMN44683814	ECOL_202305_202	PRJNA613441
SAMN44683815	ECOL_202305_203	PRJNA613441
SAMN44683816	ECOL_202305_205	PRJNA613441
SAMN44683817	ECOL_202305_206	PRJNA613441
SAMN44683818	ECOL_202305_207	PRJNA613441
SAMN44683819	ECOL_202305_208	PRJNA613441
SAMN44683820	ECOL_202305_209	PRJNA613441
SAMN44683821	ECOL_202305_210	PRJNA613441
SAMN44683822	ECOL_202305_211	PRJNA613441
SAMN44683823	ECOL_202305_212	PRJNA613441
SAMN44683824	ECOL_202305_213	PRJNA613441
SAMN44683825	ECOL_202305_216	PRJNA613441
SAMN44683826	ECOL_202305_217	PRJNA613441
SAMN44683827	ECOL_202305_218	PRJNA613441
SAMN44683828	ECOL_202305_219	PRJNA613441
SAMN44683829	ECOL_202305_220	PRJNA613441
SAMN44683830	ECOL_202305_221	PRJNA613441
SAMN44683831	ECOL_202305_222	PRJNA613441
SAMN44683832	ECOL_202306_223	PRJNA613441
SAMN44683833	ECOL_202306_225	PRJNA613441
SAMN44683834	ECOL_202306_226	PRJNA613441
SAMN44683835	ECOL_202306_227	PRJNA613441
SAMN44683836	ECOL_202306_228	PRJNA613441
SAMN44683837	ECOL_202306_229	PRJNA613441
SAMN44683838	ECOL_202306_230	PRJNA613441
SAMN44683839	ECOL_202306_231	PRJNA613441
SAMN44683840	ECOL_202306_232	PRJNA613441
SAMN44683841	ECOL_202307_233	PRJNA613441
SAMN44683842	ECOL_202307_234	PRJNA613441
SAMN44683843	ECOL_202307_235	PRJNA613441
SAMN44683844	ECOL_202307_236	PRJNA613441
SAMN44683845	ECOL_202307_237	PRJNA613441
SAMN44683846	ECOL_202308_238	PRJNA613441
SAMN44683847	ECOL_202308_239	PRJNA613441
SAMN44683848	ECOL_202308_240	PRJNA613441
SAMN44683849	ECOL_202308_241	PRJNA613441
SAMN44756273	PSA_202309_702	PRJNA613441
SAMN44756274	PSA_202309_703	PRJNA613441
SAMN44756275	PSA_202309_704	PRJNA613441
SAMN44756276	PSA_202309_705	PRJNA613441
SAMN44756277	PSA_202309_706	PRJNA613441
SAMN44756278	PSA_202309_701	PRJNA613441
SAMN44756279	PSA_202309_707	PRJNA613441
SAMN44756280	PSA_202309_708	PRJNA613441
SAMN44756281	KLB_202306_112	PRJNA613441
SAMN44756282	KLB_202305_111	PRJNA613441
SAMN44756283	KLB_202307_113	PRJNA613441
SAMN44756284	KLB_202308_114	PRJNA613441
SAMN44756285	ACN_202309_224	PRJNA613441
SAMN44756286	ACN_202309_225	PRJNA613441
SAMN44756287	ACN_202309_226	PRJNA613441
SAMN44756288	ACN_202309_227	PRJNA613441
SAMN44756289	ACN_202309_228	PRJNA613441
SAMN44756290	ACN_202309_229	PRJNA613441
SAMN44756291	ACN_202309_230	PRJNA613441
SAMN44756292	ACN_202309_231	PRJNA613441
SAMN44756293	ACN_202309_232	PRJNA613441
SAMN44756294	ACN_202309_233	PRJNA613441
SAMN44756295	ACN_202309_235	PRJNA613441
SAMN44756296	ACN_202309_236	PRJNA613441
SAMN44849246	PSS_202306_001	PRJNA613441
SAMN44849247	PSS_202305_002	PRJNA613441
SAMN44849248	PSS_202303_003	PRJNA613441
SAMN44849249	PSS_202304_004	PRJNA613441
SAMN44849250	PSS_202303_005	PRJNA613441
SAMN44849251	PSS_202306_006	PRJNA613441
SAMN44849252	PSS_202303_007	PRJNA613441
SAMN44849253	PSS_202306_008	PRJNA613441
SAMN44849254	PSS_202304_009	PRJNA613441
SAMN44849255	PSS_202306_010	PRJNA613441
SAMN44849256	PSS_202305_011	PRJNA613441
SAMN44849257	PSS_202305_012	PRJNA613441
SAMN44849258	PSS_202305_013	PRJNA613441
SAMN44849259	PSS_202307_014	PRJNA613441
SAMN44849260	PSS_202306_015	PRJNA613441
SAMN44849261	PSS_202306_016	PRJNA613441
SAMN44849262	PSS_202307_017	PRJNA613441
SAMN44849263	PSS_202304_018	PRJNA613441
SAMN44849264	PSS_202304_019	PRJNA613441
SAMN44849265	PSS_202304_020	PRJNA613441
SAMN44849266	PSS_202307_021	PRJNA613441
SAMN45029697	PSS_202307_022	PRJNA613441
SAMN45029698	PSS_202307_023	PRJNA613441
SAMN45029699	PSS_202305_024	PRJNA613441
SAMN45029700	PSS_202305_025	PRJNA613441
SAMN45029701	PSS_202308_026	PRJNA613441
SAMN45029702	PSS_202308_027	PRJNA613441
SAMN45029703	PSS_202308_028	PRJNA613441
SAMN45029704	PSS_202308_029	PRJNA613441
SAMN45029705	PSS_202308_030	PRJNA613441
SAMN45029706	PSS_202308_031	PRJNA613441
SAMN45030545	PSS_202307_032	PRJNA613441
SAMN45030546	PSS_202305_033	PRJNA613441
SAMN45030547	PSS_202305_034	PRJNA613441
SAMN45030548	PSS_202305_035	PRJNA613441
SAMN45030549	PSS_202305_036	PRJNA613441
SAMN45030550	PSS_202306_037	PRJNA613441
SAMN45030551	PSS_202307_038	PRJNA613441
SAMN45030552	PSS_202308_039	PRJNA613441
SAMN45030553	PSS_202309_040	PRJNA613441
SAMN45030554	PSS_202309_041	PRJNA613441
SAMN45053617	CUP_202305_001	PRJNA613441
SAMN45053618	STM_202306_004	PRJNA613441
SAMN45053619	AER_202305_001	PRJNA613441
SAMN45053620	STM_202305_005	PRJNA613441
SAMN45053621	STM_202305_006	PRJNA613441
SAMN45053622	STM_202307_007	PRJNA613441
SAMN45053623	STM_202305_008	PRJNA613441
SAMN45053624	AER_202306_002	PRJNA613441
SAMN45053625	CIT_202305_002	PRJNA613441
SAMN45053626	CIT_202305_003	PRJNA613441
SAMN45059741	STM_202304_009	PRJNA613441
SAMN45059742	STM_202307_010	PRJNA613441
SAMN45059743	CUP_202307_002	PRJNA613441
SAMN45059744	EMP_202307_001	PRJNA613441
SAMN45059745	STM_202308_011	PRJNA613441
SAMN45059746	CUP_202308_003	PRJNA613441
SAMN45059747	ENT_202308_05	PRJNA613441
SAMN45059748	PAN_202309_001	PRJNA613441
SAMN45059749	CUP_202307_004	PRJNA613441
SAMN45059750	STM_202309_012	PRJNA613441
SAMN45059751	CUP_202308_005	PRJNA613441
